# Supplementary material for: Potential diagnostic biomarkers: 6 cuproptosis- and ferroptosis-related genes linking immune infiltration in acute myocardial infarction
Source: Genes Immun. 2023 Jul 8;24(4):159–70. doi: 10.1038/s41435-023-00209-8 (PMC10435388; doi:10.1038/s41435-023-00209-8)
Supplement: Supplementary file 3 — supplementary table4 [file 41435_2023_209_MOESM3_ESM.xlsx]

## Sheet: Cupr-FRGs
CRG	FRG	cor	p	Regulation
ATP7B	ABCC1	-0.332102	2.14529e-05	negative
DLST	ABCC1	0.413148	7.54968e-08	postive
LIPT1	ABCC1	0.378782	9.9957e-07	postive
PDHA1	ABCC1	0.336627	1.62738e-05	postive
LIPT1	ACSF2	0.300038	0.000134668	postive
PDHA1	ACSF2	0.356907	4.46804e-06	postive
ATP7A	ACSL3	0.33177	2.18882e-05	postive
PDHA1	ACSL3	0.30743	8.98095e-05	postive
SLC31A1	ACVR1B	0.362152	3.15156e-06	postive
PDHA1	AGPAT3	0.4093	1.02313e-07	postive
PDHB	AGPAT3	0.44345	6.00857e-09	postive
SLC31A1	AGPAT3	0.359469	3.77064e-06	postive
DLD	AIFM2	-0.308182	8.61357e-05	negative
FDX1	AKR1C1	-0.418704	4.83516e-08	negative
LIAS	AKR1C1	-0.372281	1.57787e-06	negative
LIPT1	AKR1C1	-0.44548	5.02621e-09	negative
PDHA1	AKR1C1	-0.636438	3.31409e-19	negative
PDHB	AKR1C1	-0.384173	6.7938e-07	negative
DLST	ALB	-0.302049	0.000120745	negative
PDHA1	ALB	-0.456229	1.91414e-09	negative
LIAS	ALOX12B	-0.31099	7.36096e-05	negative
PDHA1	ALOX12B	-0.331407	2.2374e-05	negative
FDX1	ALOX15B	-0.303547	0.000111259	negative
PDHB	ALOX15B	-0.351389	6.40817e-06	negative
SLC31A1	ALOX5	0.369543	1.90676e-06	postive
DLST	ALOXE3	-0.320643	4.23689e-05	negative
FDX1	ALOXE3	-0.318827	4.70761e-05	negative
PDHB	ALOXE3	-0.328402	2.68053e-05	negative
LIPT1	ANGPTL7	-0.378881	9.92544e-07	negative
DLD	ARNTL	0.306433	9.49147e-05	postive
DLST	ARNTL	0.356393	4.6221e-06	postive
PDHA1	ARNTL	0.359511	3.7601e-06	postive
ATP7B	ARRDC3	-0.345913	9.10453e-06	negative
DLST	ASNS	0.319343	4.5689e-05	postive
FDX1	ASNS	0.401495	1.87331e-07	postive
LIAS	ASNS	0.429684	1.95662e-08	postive
PDHA1	ASNS	0.361	3.4044e-06	postive
PDHB	ASNS	0.433371	1.43354e-08	postive
ATP7B	ATF4	-0.430989	1.75336e-08	negative
DLST	ATF4	0.661376	4.18363e-21	postive
FDX1	ATF4	0.441655	7.02976e-09	postive
PDHA1	ATF4	0.53778	3.79314e-13	postive
DBT	ATG13	-0.503447	1.8113e-11	negative
ATP7B	ATG3	-0.354571	5.20938e-06	negative
DLST	ATG3	0.347591	8.18154e-06	postive
DLST	ATG4D	0.316708	5.31888e-05	postive
ATP7B	ATG5	-0.343587	1.0549e-05	negative
DLAT	ATG5	0.392412	3.71513e-07	postive
DLST	ATG5	0.474597	3.39672e-10	postive
FDX1	ATG5	0.634404	4.65193e-19	postive
LIAS	ATG5	0.452122	2.77895e-09	postive
LIPT1	ATG5	0.338974	1.40766e-05	postive
PDHA1	ATG5	0.536335	4.50334e-13	postive
PDHB	ATG5	0.635815	3.67831e-19	postive
DBT	ATM	0.499018	2.89224e-11	postive
DLAT	ATM	0.342755	1.11158e-05	postive
PDHA1	ATM	0.324239	3.43215e-05	postive
DBT	BAP1	-0.474753	3.34577e-10	negative
PDHB	BAP1	0.308372	8.52243e-05	postive
DLD	BECN1	0.315345	5.75072e-05	postive
PDHA1	BID	0.312947	6.59111e-05	postive
PDHB	BID	0.422143	3.65466e-08	postive
SLC31A1	BID	0.436614	1.08707e-08	postive
DBT	BNIP3	0.414813	6.61145e-08	postive
DLAT	BNIP3	0.420748	4.0956e-08	postive
FDX1	BNIP3	0.39734	2.56882e-07	postive
LIAS	BNIP3	0.344026	1.02604e-05	postive
PDHA1	BNIP3	0.396532	2.73012e-07	postive
DLAT	CA9	-0.303299	0.000112781	negative
DLST	CA9	-0.453868	2.37318e-09	negative
FDX1	CA9	-0.4439	5.77629e-09	negative
LIAS	CA9	-0.384197	6.78225e-07	negative
LIPT1	CA9	-0.340228	1.30209e-05	negative
PDHA1	CA9	-0.478374	2.35001e-10	negative
PDHB	CA9	-0.474242	3.51563e-10	negative
SLC31A1	CAPG	0.32549	3.1876e-05	postive
DLST	CBS	-0.329939	2.44449e-05	negative
FDX1	CBS	-0.380366	8.92987e-07	negative
LIAS	CBS	-0.506161	1.35516e-11	negative
LIPT1	CBS	-0.417217	5.45182e-08	negative
PDHA1	CBS	-0.538911	3.31444e-13	negative
PDHB	CBS	-0.499445	2.76541e-11	negative
ATP7B	CD44	-0.330728	2.331e-05	negative
DLST	CD44	0.549116	9.58836e-14	postive
PDHA1	CD44	0.325201	3.24267e-05	postive
DBT	CDKN1A	-0.366295	2.38159e-06	negative
DLAT	CDKN1A	-0.335867	1.70512e-05	negative
DLST	CDO1	-0.492135	5.90691e-11	negative
PDHA1	CDO1	-0.366345	2.37346e-06	negative
DLST	CEBPG	0.323679	3.54719e-05	postive
PDHA1	CEBPG	0.432849	1.4985e-08	postive
ATP7B	CHAC1	0.308856	8.29552e-05	postive
DLAT	CHAC1	-0.304312	0.000106685	negative
DLST	CHAC1	-0.55804	3.12961e-14	negative
FDX1	CHAC1	-0.462403	1.08269e-09	negative
LIPT1	CHAC1	-0.319009	4.6583e-05	negative
PDHA1	CHAC1	-0.450907	3.09995e-09	negative
PDHB	CHAC1	-0.330545	2.3568e-05	negative
ATP7A	CHMP5	0.365828	2.45843e-06	postive
DLD	CHMP5	0.398563	2.34188e-07	postive
DLAT	CISD1	0.319432	4.54555e-05	postive
FDX1	CISD1	0.424995	2.89089e-08	postive
PDHB	CISD1	0.36925	1.94555e-06	postive
DLST	CS	0.352037	6.14457e-06	postive
PDHA1	CS	0.487583	9.38998e-11	postive
SLC31A1	CXCL2	0.323531	3.57814e-05	postive
SLC31A1	CYBB	0.484607	1.26688e-10	postive
DBT	DDIT3	-0.334459	1.85873e-05	negative
DLAT	DDIT3	-0.366735	2.3112e-06	negative
SLC31A1	DNAJB6	0.356685	4.534e-06	postive
FDX1	DPP4	0.385837	6.02206e-07	postive
LIAS	DPP4	0.307636	8.87886e-05	postive
PDHA1	DPP4	0.393338	3.46798e-07	postive
PDHB	DPP4	0.365167	2.57135e-06	postive
FDX1	DRD5	-0.316057	5.52102e-05	negative
LIAS	DRD5	-0.340105	1.31206e-05	negative
PDHA1	DRD5	-0.42261	3.51763e-08	negative
PDHB	DRD5	-0.306758	9.32215e-05	negative
PDHB	DUOX1	-0.380185	9.04582e-07	negative
DLAT	DUSP1	-0.342502	1.12936e-05	negative
DLAT	EGFR	-0.362936	2.9897e-06	negative
FDX1	EGFR	-0.473447	3.79669e-10	negative
LIAS	EGFR	-0.381237	8.3909e-07	negative
PDHA1	EGFR	-0.462242	1.09913e-09	negative
PDHB	EGFR	-0.386165	5.88002e-07	negative
LIPT1	EGLN2	-0.404026	1.54226e-07	negative
PDHA1	EGLN2	-0.33427	1.88025e-05	negative
PDHB	EGLN2	-0.331746	2.192e-05	negative
DLAT	EIF2AK4	0.309763	7.88549e-05	postive
FDX1	EIF2AK4	0.3933	3.47766e-07	postive
LIAS	EIF2AK4	0.438314	9.3923e-09	postive
PDHA1	EIF2AK4	0.3801	9.10073e-07	postive
PDHB	EIF2AK4	0.425954	2.6702e-08	postive
DLAT	EIF2S1	0.401943	1.81023e-07	postive
DLST	EIF2S1	0.512993	6.45428e-12	postive
FDX1	EIF2S1	0.49875	2.97475e-11	postive
LIAS	EIF2S1	0.386271	5.83492e-07	postive
LIPT1	EIF2S1	0.575136	3.32974e-15	postive
PDHA1	EIF2S1	0.654908	1.35272e-20	postive
PDHB	EIF2S1	0.466248	7.54901e-10	postive
DLAT	ELAVL1	0.348299	7.81886e-06	postive
FDX1	ELAVL1	0.371189	1.70197e-06	postive
LIPT1	ELAVL1	0.301421	0.000124943	postive
PDHA1	ELAVL1	0.530178	9.27182e-13	postive
PDHB	ELAVL1	0.390885	4.15995e-07	postive
DLAT	EMC2	0.342386	1.13765e-05	postive
LIAS	EMC2	0.356811	4.49649e-06	postive
LIPT1	EMC2	0.390225	4.36765e-07	postive
PDHA1	EMC2	0.480192	1.9649e-10	postive
PDHB	EMC2	0.369469	1.91647e-06	postive
DLAT	ENPP2	0.398414	2.36856e-07	postive
LIPT1	FADS2	-0.436854	1.06486e-08	negative
PDHA1	FADS2	-0.434516	1.30057e-08	negative
DBT	FANCD2	0.429426	1.99938e-08	postive
ATP7B	FBXW7	-0.431629	1.66128e-08	negative
DLST	FBXW7	0.456633	1.8448e-09	postive
DBT	FH	0.309301	8.092e-05	postive
LIAS	FH	0.370504	1.78449e-06	postive
PDHB	FH	0.345283	9.47611e-06	postive
PDHA1	FLT3	-0.399616	2.16208e-07	negative
ATP7B	FTH1	-0.340784	1.25764e-05	negative
DLST	FTH1	0.405675	1.3576e-07	postive
SLC31A1	FTH1	0.310835	7.42521e-05	postive
DLST	FTL	0.361503	3.29166e-06	postive
DBT	G6PD	-0.386716	5.64911e-07	negative
LIPT1	G6PD	-0.321319	4.07312e-05	negative
SLC31A1	G6PD	0.513818	5.89502e-12	postive
LIAS	GABARAPL1	-0.394006	3.29939e-07	negative
LIPT1	GABARAPL1	-0.414039	7.03308e-08	negative
PDHA1	GABARAPL1	-0.396387	2.7602e-07	negative
PDHB	GABARAPL1	-0.340534	1.27746e-05	negative
ATP7B	GABPB1	-0.392576	3.67004e-07	negative
DLAT	GABPB1	0.312384	6.8042e-05	postive
DLAT	GCH1	0.313904	6.24256e-05	postive
DLST	GCH1	0.313952	6.22571e-05	postive
FDX1	GCH1	0.444437	5.51006e-09	postive
LIPT1	GCH1	0.330365	2.38257e-05	postive
PDHA1	GCH1	0.411626	8.51797e-08	postive
DLST	GCLC	0.380167	9.05794e-07	postive
LIPT1	GCLC	0.376987	1.13495e-06	postive
ATP7B	GDF15	0.333803	1.93455e-05	postive
DLST	GDF15	-0.428465	2.16684e-08	negative
LIAS	GDF15	-0.335564	1.73714e-05	negative
LIPT1	GDF15	-0.318255	4.86567e-05	negative
DLST	GLS2	-0.318268	4.86219e-05	negative
DLST	GOT1	0.392815	3.60552e-07	postive
PDHB	GOT1	0.358326	4.06787e-06	postive
PDHA1	GPX2	-0.384197	6.7819e-07	negative
ATP7B	GPX4	-0.311583	7.11899e-05	negative
DLST	GPX4	0.526837	1.3637e-12	postive
PDHA1	GPX4	0.421774	3.76658e-08	postive
PDHA1	HAMP	-0.433111	1.46554e-08	negative
PDHB	HAMP	-0.300827	0.000129035	negative
DBT	HELLS	0.331799	2.18504e-05	postive
DLAT	HELLS	0.34375	1.04405e-05	postive
DLD	HELLS	0.344486	9.96657e-06	postive
LIPT1	HELLS	0.307806	8.79565e-05	postive
ATP7B	HERPUD1	-0.324712	3.33765e-05	negative
DLD	HIF1A	0.321459	4.0399e-05	postive
DLST	HILPDA	-0.391231	4.05506e-07	negative
ATP7B	HMGB1	-0.328022	2.74199e-05	negative
DBT	HMGB1	0.323854	3.51081e-05	postive
DLST	HMGB1	0.574256	3.74871e-15	postive
LIPT1	HMGB1	0.447206	4.31385e-09	postive
PDHA1	HMGB1	0.462586	1.06437e-09	postive
SLC31A1	HMOX1	0.398151	2.41609e-07	postive
ATP7B	HNF4A	0.369255	1.94491e-06	postive
DLAT	HNF4A	-0.325565	3.17349e-05	negative
DLST	HNF4A	-0.509981	8.96972e-12	negative
FDX1	HNF4A	-0.3282	2.71295e-05	negative
LIAS	HNF4A	-0.521187	2.59396e-12	negative
LIPT1	HNF4A	-0.379959	9.19264e-07	negative
PDHA1	HNF4A	-0.608144	2.98492e-17	negative
PDHB	HNF4A	-0.350709	6.69601e-06	negative
ATP7A	HSD17B11	0.330221	2.40328e-05	postive
DLD	HSD17B11	0.436943	1.05678e-08	postive
PDHA1	HSD17B11	0.310024	7.77085e-05	postive
DBT	HSF1	-0.330955	2.29927e-05	negative
PDHA1	HSPA5	0.40304	1.66396e-07	postive
DLD	HSPB1	-0.361113	3.37895e-06	negative
DLD	IREB2	0.478979	2.21429e-10	postive
PDHA1	IREB2	0.305626	9.9244e-05	postive
DBT	ISCU	-0.403736	1.57719e-07	negative
DLST	ISCU	0.317323	5.13419e-05	postive
LIPT1	JDP2	-0.354865	5.10982e-06	negative
SLC31A1	JDP2	0.392674	3.64357e-07	postive
ATP7B	JUN	-0.303085	0.000114107	negative
SLC31A1	JUN	0.328136	2.72335e-05	postive
DLAT	KEAP1	0.389226	4.70088e-07	postive
DLST	KEAP1	0.449325	3.57218e-09	postive
LIAS	KEAP1	0.380775	8.67281e-07	postive
LIPT1	KEAP1	0.406458	1.27752e-07	postive
PDHA1	KEAP1	0.466343	7.48195e-10	postive
PDHB	KEAP1	0.436319	1.11494e-08	postive
DBT	KLHL24	0.392881	3.58792e-07	postive
DLD	KLHL24	0.338713	1.4306e-05	postive
DLD	KRAS	0.332439	2.10186e-05	postive
SLC31A1	LAMP2	0.339952	1.32465e-05	postive
DLAT	LOC390705	-0.314239	6.12498e-05	negative
DLST	LOC390705	-0.478298	2.36751e-10	negative
FDX1	LOC390705	-0.443305	6.08563e-09	negative
LIAS	LOC390705	-0.538824	3.34892e-13	negative
LIPT1	LOC390705	-0.432267	1.5741e-08	negative
PDHA1	LOC390705	-0.710171	2.13099e-25	negative
PDHB	LOC390705	-0.531818	7.66038e-13	negative
SLC31A1	LOC390705	-0.332245	2.1267e-05	negative
LIAS	LONP1	0.316079	5.51416e-05	postive
PDHB	LONP1	0.474424	3.45405e-10	postive
DBT	LPCAT3	-0.367566	2.18373e-06	negative
ATP7B	LPIN1	-0.445019	5.23479e-09	negative
DLAT	LPIN1	0.329209	2.55398e-05	postive
DLST	LPIN1	0.578763	2.03521e-15	postive
FDX1	LPIN1	0.387154	5.47127e-07	postive
LIAS	LPIN1	0.3367	1.62001e-05	postive
LIPT1	LPIN1	0.458434	1.56379e-09	postive
PDHA1	LPIN1	0.544532	1.68257e-13	postive
PDHB	LPIN1	0.350384	6.83826e-06	postive
DLAT	MAFG	-0.378107	1.04861e-06	negative
LIPT1	MAFG	-0.387324	5.40405e-07	negative
PDHA1	MAFG	-0.48156	1.71622e-10	negative
PDHB	MAFG	-0.39584	2.87598e-07	negative
DBT	MAP1LC3A	-0.437727	9.87956e-09	negative
DLAT	MAP1LC3A	-0.411959	8.29627e-08	negative
DLST	MAP1LC3A	-0.382927	7.43241e-07	negative
LIAS	MAP1LC3A	-0.35403	5.39669e-06	negative
LIPT1	MAP1LC3A	-0.404081	1.53582e-07	negative
PDHA1	MAP1LC3A	-0.414025	7.04065e-08	negative
DBT	MAPK1	-0.326465	3.0085e-05	negative
SLC31A1	MAPK14	0.328509	2.66341e-05	postive
LIAS	MAPK3	-0.443804	5.82503e-09	negative
PDHB	MAPK3	-0.452113	2.78112e-09	negative
DLST	MAPK8	0.302779	0.000116029	postive
PDHA1	MAPK9	0.382676	7.56819e-07	postive
PDHB	MAPK9	0.410446	9.34959e-08	postive
ATP7B	MIOX	0.371691	1.64386e-06	postive
DLST	MIOX	-0.334815	1.81873e-05	negative
FDX1	MIOX	-0.333858	1.92813e-05	negative
LIAS	MIOX	-0.365466	2.51967e-06	negative
LIPT1	MIOX	-0.309715	7.90669e-05	negative
PDHA1	MIOX	-0.309249	8.11561e-05	negative
ATP7A	MT1G	-0.402959	1.67434e-07	negative
DLAT	MT1G	-0.318697	4.74308e-05	negative
DLST	MT1G	-0.333539	1.966e-05	negative
LIAS	MT1G	-0.408021	1.13092e-07	negative
LIPT1	MT1G	-0.422655	3.50451e-08	negative
PDHA1	MT1G	-0.594576	2.21281e-16	negative
DLAT	MT3	-0.302427	0.000118282	negative
DLST	MT3	-0.476893	2.71668e-10	negative
FDX1	MT3	-0.519315	3.20133e-12	negative
LIAS	MT3	-0.375691	1.24346e-06	negative
LIPT1	MT3	-0.433475	1.42095e-08	negative
PDHA1	MT3	-0.620608	4.34845e-18	negative
PDHB	MT3	-0.435959	1.14977e-08	negative
DLAT	MTDH	0.3899	4.47362e-07	postive
DLST	MTDH	0.535186	5.15874e-13	postive
FDX1	MTDH	0.391686	3.92084e-07	postive
LIAS	MTDH	0.434475	1.30508e-08	postive
LIPT1	MTDH	0.459289	1.4453e-09	postive
PDHA1	MTDH	0.705225	6.36263e-25	postive
PDHB	MTDH	0.372192	1.58766e-06	postive
DBT	MUC1	-0.466439	7.41403e-10	negative
DLAT	MUC1	-0.305726	9.86973e-05	negative
DBT	MYB	0.326196	3.05702e-05	postive
PDHA1	MYB	-0.324062	3.46804e-05	negative
FDX1	NCF2	-0.317376	5.11845e-05	negative
ATP7B	NF2	-0.300212	0.000133407	negative
DBT	NF2	0.337644	1.52843e-05	postive
LIPT1	NF2	0.322401	3.82344e-05	postive
DLST	NFE2L2	-0.547478	1.17336e-13	negative
FDX1	NFE2L2	-0.454891	2.1625e-09	negative
LIPT1	NFE2L2	-0.466059	7.68474e-10	negative
PDHA1	NFE2L2	-0.416226	5.90414e-08	negative
PDHB	NFE2L2	-0.382658	7.57763e-07	negative
LIAS	NFS1	0.311142	7.29803e-05	postive
DLAT	NGB	-0.349525	7.22737e-06	negative
DLST	NGB	-0.53732	4.00651e-13	negative
FDX1	NGB	-0.519095	3.28132e-12	negative
LIAS	NGB	-0.574724	3.51957e-15	negative
LIPT1	NGB	-0.434003	1.3586e-08	negative
PDHA1	NGB	-0.706674	4.62851e-25	negative
PDHB	NGB	-0.56658	1.03849e-14	negative
SLC31A1	NGB	-0.302475	0.00011797	negative
PDHB	NNMT	-0.319181	4.61207e-05	negative
DLAT	NOS2	-0.373846	1.41494e-06	negative
LIPT1	NOS2	-0.405583	1.36735e-07	negative
PDHA1	NOS2	-0.444324	5.56491e-09	negative
DLST	NOX3	-0.324638	3.35223e-05	negative
LIPT1	NOX4	-0.340993	1.24133e-05	negative
PDHA1	NOX4	-0.340906	1.24813e-05	negative
ATP7B	NQO1	0.334111	1.89861e-05	postive
FDX1	NQO1	0.312466	6.77286e-05	postive
ATP7A	OXSR1	0.336166	1.67411e-05	postive
DLST	OXSR1	0.375942	1.22163e-06	postive
PDHA1	OXSR1	0.372305	1.57522e-06	postive
FDX1	PANX1	0.315782	5.60858e-05	postive
PDHA1	PANX1	0.372687	1.53399e-06	postive
PDHB	PANX1	0.336113	1.67954e-05	postive
DLST	PCK2	0.396485	2.73983e-07	postive
LIAS	PCK2	0.415449	6.28368e-08	postive
LIPT1	PCK2	0.300855	0.000128841	postive
PDHA1	PCK2	0.335305	1.76497e-05	postive
PDHB	PCK2	0.355494	4.90348e-06	postive
ATP7B	PEBP1	-0.338624	1.4385e-05	negative
DLAT	PEBP1	0.361474	3.29811e-06	postive
DLST	PEBP1	0.620778	4.23328e-18	postive
FDX1	PEBP1	0.572659	4.64408e-15	postive
LIPT1	PEBP1	0.599049	1.15528e-16	postive
PDHA1	PEBP1	0.537389	3.97379e-13	postive
PDHB	PEBP1	0.31912	4.62837e-05	postive
LIAS	PGD	-0.353288	5.6644e-06	negative
LIPT1	PGD	-0.309068	8.19791e-05	negative
DBT	PIK3CA	0.3359	1.70171e-05	postive
ATP7B	PLIN2	-0.309854	7.84525e-05	negative
DBT	PLIN4	-0.322719	3.75289e-05	negative
DLAT	PLIN4	-0.443575	5.94322e-09	negative
DLST	PLIN4	-0.316077	5.51491e-05	negative
FDX1	PLIN4	-0.356409	4.6173e-06	negative
LIAS	PLIN4	-0.543195	1.97932e-13	negative
LIPT1	PLIN4	-0.412133	8.18319e-08	negative
PDHA1	PLIN4	-0.504113	1.68728e-11	negative
PDHB	PLIN4	-0.491738	6.15183e-11	negative
DBT	PML	-0.435054	1.24231e-08	negative
DLAT	PRDX1	0.34133	1.21548e-05	postive
DLST	PRDX1	0.466335	7.48764e-10	postive
FDX1	PRDX1	0.545264	1.53894e-13	postive
LIPT1	PRDX1	0.36034	3.5579e-06	postive
PDHA1	PRDX1	0.544999	1.58955e-13	postive
PDHB	PRDX1	0.312546	6.7424e-05	postive
ATP7B	PRDX6	-0.337265	1.56462e-05	negative
DLST	PRDX6	0.498007	3.2151e-11	postive
DLAT	PRKAA1	0.355029	5.0552e-06	postive
DLD	PRKAA1	0.344169	1.01681e-05	postive
FDX1	PRKAA1	0.342858	1.10442e-05	postive
LIAS	PRKAA1	0.45744	1.71331e-09	postive
PDHA1	PRKAA1	0.330229	2.4022e-05	postive
DLST	PRKAA2	-0.317542	5.06991e-05	negative
LIAS	PRKAA2	-0.334526	1.85105e-05	negative
PDHA1	PRKAA2	-0.38883	4.8396e-07	negative
ATP7A	PROM2	-0.360775	3.45606e-06	negative
DLAT	PROM2	-0.331017	2.29079e-05	negative
FDX1	PROM2	-0.316454	5.39688e-05	negative
LIAS	PROM2	-0.431909	1.62255e-08	negative
LIPT1	PROM2	-0.342499	1.12963e-05	negative
PDHA1	PROM2	-0.658656	6.87696e-21	negative
PDHB	PROM2	-0.423673	3.22357e-08	negative
DLAT	PSAT1	0.341741	1.18462e-05	postive
PDHB	PSAT1	0.314606	5.99823e-05	postive
ATP7B	RB1	-0.335129	1.78407e-05	negative
DLD	RB1	0.31996	4.40851e-05	postive
PDHA1	RB1	0.500368	2.50951e-11	postive
DBT	RELA	-0.327468	2.83428e-05	negative
DLST	RGS4	-0.32011	4.37027e-05	negative
FDX1	RGS4	-0.345224	9.51152e-06	negative
LIAS	RGS4	-0.351524	6.35246e-06	negative
PDHB	RGS4	-0.435138	1.23342e-08	negative
DLST	RIPK1	0.310042	7.76329e-05	postive
FDX1	RIPK1	0.340655	1.26782e-05	postive
PDHA1	RIPK1	0.394384	3.20747e-07	postive
PDHB	RIPK1	0.391314	4.03031e-07	postive
ATP7B	RPL8	-0.366145	2.40601e-06	negative
DLST	RPL8	0.540411	2.7693e-13	postive
FDX1	RPL8	0.423172	3.35917e-08	postive
LIPT1	RPL8	0.521348	2.54719e-12	postive
PDHA1	RPL8	0.690798	1.36347e-23	postive
FDX1	RRM2	0.373068	1.49387e-06	postive
LIPT1	RRM2	0.312035	6.93984e-05	postive
DLAT	SCP2	0.389126	4.73555e-07	postive
DLST	SCP2	0.424815	2.93413e-08	postive
FDX1	SCP2	0.553237	5.74109e-14	postive
LIAS	SCP2	0.313077	6.54275e-05	postive
LIPT1	SCP2	0.312961	6.58593e-05	postive
PDHA1	SCP2	0.403083	1.65846e-07	postive
PDHB	SCP2	0.555875	4.11935e-14	postive
DBT	SESN2	-0.333116	2.01727e-05	negative
LIPT1	SESN2	-0.360632	3.48915e-06	negative
DLST	SETD1B	0.506424	1.31747e-11	postive
PDHA1	SETD1B	0.365428	2.52612e-06	postive
DLAT	SIRT1	0.437991	9.65688e-09	postive
FDX1	SIRT1	0.390723	4.2103e-07	postive
LIPT1	SIRT1	0.387088	5.49778e-07	postive
PDHA1	SIRT1	0.645519	7.06832e-20	postive
PDHB	SIRT1	0.321578	4.01209e-05	postive
DBT	SLC2A1	-0.354914	5.09354e-06	negative
PDHA1	SLC2A8	-0.328608	2.64758e-05	negative
DLST	SLC38A1	0.306113	9.66086e-05	postive
FDX1	SLC38A1	0.365901	2.44626e-06	postive
PDHA1	SLC38A1	0.395512	2.94764e-07	postive
ATP7B	SLC3A2	-0.319251	4.59356e-05	negative
DBT	SLC3A2	-0.305942	9.75282e-05	negative
DLST	SLC3A2	0.480264	1.95092e-10	postive
DBT	SLC7A5	-0.315508	5.69736e-05	negative
DLAT	SLC7A5	-0.310255	7.67123e-05	negative
LIAS	SLC7A5	-0.321295	4.07888e-05	negative
ATP7A	SNX4	0.364987	2.60297e-06	postive
DLAT	SNX4	0.314451	6.05143e-05	postive
DLD	SNX4	0.340093	1.31307e-05	postive
LIPT1	SNX4	0.517938	3.7344e-12	postive
PDHA1	SNX4	0.529979	9.48889e-13	postive
ATP7A	SOCS1	-0.322513	3.79858e-05	negative
LIPT1	SOCS1	-0.383135	7.32196e-07	negative
ATP7B	SRC	0.300693	0.000129976	postive
DLAT	SRC	-0.311995	6.9555e-05	negative
DLST	SRC	-0.401792	1.8312e-07	negative
FDX1	SRC	-0.439215	8.68905e-09	negative
LIAS	SRC	-0.40021	2.06641e-07	negative
LIPT1	SRC	-0.43885	8.96701e-09	negative
PDHA1	SRC	-0.388176	5.0773e-07	negative
PDHB	SRC	-0.454376	2.26606e-09	negative
DLST	STAT3	0.325121	3.25798e-05	postive
DLAT	STMN1	0.320925	4.16788e-05	postive
FDX1	STMN1	0.467835	6.49637e-10	postive
DBT	TAZ	-0.417012	5.54255e-08	negative
DLD	TAZ	-0.369998	1.8479e-06	negative
LIPT1	TAZ	-0.316509	5.37998e-05	negative
DLST	TFAP2C	-0.315122	5.82443e-05	negative
LIAS	TFAP2C	-0.377045	1.13033e-06	negative
PDHA1	TFAP2C	-0.35021	6.91556e-06	negative
PDHB	TFAP2C	-0.392747	3.62392e-07	negative
LIAS	TFR2	-0.392561	3.67422e-07	negative
PDHA1	TFR2	-0.369342	1.93338e-06	negative
PDHB	TFR2	-0.428269	2.20269e-08	negative
ATP7A	TFRC	-0.394258	3.23794e-07	negative
SLC31A1	TLR4	0.423199	3.35167e-08	postive
ATP7B	TNFAIP3	-0.350082	6.97278e-06	negative
PDHA1	TNFAIP3	0.308834	8.30571e-05	postive
LIAS	TP53	0.335041	1.79373e-05	postive
PDHB	TP53	0.315256	5.77996e-05	postive
ATP7B	TP63	0.395242	3.0079e-07	postive
DLST	TP63	-0.310702	7.4811e-05	negative
ATP7B	TRIB3	0.339029	1.40288e-05	postive
DLST	TRIB3	-0.374514	1.35039e-06	negative
ATP7B	TSC22D3	-0.363776	2.8251e-06	negative
DLAT	TSC22D3	-0.323551	3.57401e-05	negative
DBT	TUBE1	0.401435	1.88197e-07	postive
DLAT	TUBE1	0.456372	1.88932e-09	postive
FDX1	TUBE1	0.345609	9.28238e-06	postive
LIAS	TUBE1	0.345139	9.56322e-06	postive
ATP7B	TXNIP	-0.449331	3.57006e-09	negative
DLST	TXNIP	0.572362	4.83224e-15	postive
PDHA1	TXNIP	0.373541	1.44542e-06	postive
ATP7B	UBC	-0.368991	1.98051e-06	negative
DLST	UBC	0.48157	1.71452e-10	postive
DLAT	ULK1	-0.402357	1.75356e-07	negative
FDX1	ULK1	-0.320797	4.19891e-05	negative
DLST	VDAC2	0.56171	1.95559e-14	postive
LIPT1	VDAC2	0.460983	1.23558e-09	postive
PDHA1	VDAC2	0.508437	1.06046e-11	postive
LIAS	VEGFA	-0.346081	9.00822e-06	negative
LIPT1	VEGFA	-0.323129	3.66374e-05	negative
DBT	WIPI1	-0.40149	1.87407e-07	negative
SLC31A1	WIPI1	0.350617	6.73626e-06	postive
DBT	YWHAE	0.345479	9.35901e-06	postive
DBT	YY1AP1	-0.339179	1.38981e-05	negative
DLST	YY1AP1	0.36079	3.45254e-06	postive
PDHA1	ZEB1	0.315741	5.62181e-05	postive
DLAT	ZFP69B	0.331591	2.21264e-05	postive
LIAS	ZFP69B	0.308697	8.36962e-05	postive
DLST	ZNF419	0.302281	0.000119229	postive
FDX1	ZNF419	0.33117	2.26966e-05	postive
LIAS	ZNF419	0.404278	1.51261e-07	postive
LIPT1	ZNF419	0.40524	1.40409e-07	postive
PDHA1	ZNF419	0.421474	3.86031e-08	postive
PDHB	ZNF419	0.397697	2.50061e-07	postive
